# Supplementary material for: Epigenetic Drugs Splitomicin, Suberohydroxamic Acid, CPTH6, BVT-948, and PBIT Moderate Fibro-Fatty Development in Arrhythmogenic Cardiomyopathy
Source: Biomolecules. 2025 Nov 6;15(11):1565. doi: 10.3390/biom15111565 (PMC12650369; doi:10.3390/biom15111565)
Supplement: Supplementary file 1 [file biomolecules-15-01565-s001.zip]

Archive with 1 entries (1 files):
- biomolecules-3939114-supplementary.pdf
